# Supplementary material for: Characterization of halotolerant Kushneria isolates that stimulate growth of alfalfa in saline conditions
Source: PLoS One. 2025 May 7;20(5):e0322979. doi: 10.1371/journal.pone.0322979 (PMC12057942; doi:10.1371/journal.pone.0322979)
Supplement: S2 Raw Data — (XLSX) [file pone.0322979.s002.xlsx]

## Sheet: Fig No. 6
Alafalfa Growth Chambar Trials
Trait	No Salt	Salt	A3	B5	A3 + B5
Plant Height	34.33	21.5	26	40	35.5
Plant Height	30.2	19.35	38.67	36.25	47
Plant Height	39	21.63	36.55	41.03	39
Plant Height	33.4	14.4	42	35	41.42
Root Lenggth	11.33	5	13	18	16
Root Lenggth	18.2	9.35	9.67	17.25	19
Root Lenggth	15	8.63	14.55	15.43	15
Root Lenggth	11.4	6	16	14	12
Fresih Weight	1.64	0.95	1.11	1.78	1.5
Fresih Weight	1.83	0.48	1.67	1.66	2.19
Fresih Weight	1.79	0.67	1.19	1.43	1.72
Fresih Weight	1.4	0.27	1.82	1.55	1.64
Dry Weight	0.21	0.17	0.12	0.27	0.39
Dry Weight	0.43	0.11	0.29	0.21	0.37
Dry Weight	0.21	0.14	0.18	0.19	0.25
Dry Weight	0.26	0.1	0.32	0.21	0.23

## Sheet: Fig No. 8
Alfalfa growth Tiral under field conditions
	No Salt	Salt	B2	D8	E4
Shoot length	15.5	4	5.5	8.25	7
Shoot length	9.75	5	11.25	10.25	7.25
Shoot length	8	3.5	4.5	7.5	4.75
Shoot length	17	5.25	13	9	5.5
Shoot length	10.5	4	17.5	11.25	3.5
Shoot length	6	11.75	20	14	3.5
Shoot length		4.25	14.5	18	5.5
Shoot length		7	10	8	3
Shoot length		5	9.5	17	4
Shoot length		8.25	6	10.5	4.25
Shoot length		5	10.5	5.75
Shoot length		4.25	4.5	5
Shoot length		9.75	7.5	9.5
Root length	14.5	6.5	11.5	12.25	11.5
Root length	18	15.5	25.5	15	15.5
Root length	13.75	10.5	9.25	11.5	10
Root length	14	10	17	11.75	16.5
Root length	13	2.25	17.75	18	10
Root length	14	19	25	15	9.5
Root length	11.5	9.5	26.5	26.5	9
Root length	18.5	13	10	13	7
Root length	10.75	13.25	16	18.5	12
Root length		20	17	12	10
Root length		9.75	12.25	11.5
Root length		15	13	14.5
Root length		11	15.5	17.5
Shoot Fresh Weight	0.056	0.0162	0.023	0.0278	0.026
Shoot Fresh Weight	0.0386	0.0104	0.0427	0.0336	0.0292
Shoot Fresh Weight	0.0335	0.0123	0.015	0.0223	0.02
Shoot Fresh Weight	0.0125	0.0136	0.05	0.0363	0.0239
Shoot Fresh Weight	0.0474	0.0087	0.0572	0.0509	0.0146
Shoot Fresh Weight	0.0246	0.0401	0.0746	0.0599	0.0154
Shoot Fresh Weight	0.0302	0.0148	0.056	0.0688	0.0179
Shoot Fresh Weight		0.0313	0.0312	0.0332	0.0139
Shoot Fresh Weight		0.0164	0.0441	0.0573	0.019
Shoot Fresh Weight		0.0476	0.0223	0.0466	0.0197
Shoot Fresh Weight		0.0167	0.0346	0.0191
Shoot Fresh Weight		0.0176	0.0233	0.0205
Shoot Fresh Weight		0.0371	0.0297	0.0277
Root Fresh Weight	0.0615	0.0127	0.0275	0.0309	0.0448
Root Fresh Weight	0.0512	0.0085	0.047	0.0428	0.046
Root Fresh Weight	0.0612	0.0076	0.0203	0.0246	0.0365
Root Fresh Weight	0.0582	0.0155	0.032	0.0244	0.0236
Root Fresh Weight	0.0865	0.0052	0.0397	0.0486	0.0192
Root Fresh Weight	0.0265	0.0866	0.045	0.0579	0.0153
Root Fresh Weight	0.027	0.0107	0.0522	0.0851	0.0245
Root Fresh Weight	0.0502	0.0411	0.032	0.0411	0.0162
Root Fresh Weight	0.0173	0.0407	0.0554	0.0423	0.0307
Root Fresh Weight	0.0155	0.0654	0.0254	0.0506	0.0212
Root Fresh Weight	0.0126	0.0163	0.0288	0.017
Root Fresh Weight	0.0231	0.0341	0.0222	0.0314
Root Fresh Weight	0.0103	0.0481	0.0316	0.0287
